# Supplementary material for: Effects of Temporary Respiration Exercise with Individual Harmonic Frequency on Blood Pressure and Autonomic Balance
Source: Int J Environ Res Public Health. 2022 Nov 25;19(23):15676. doi: 10.3390/ijerph192315676 (PMC9736073; doi:10.3390/ijerph192315676)
Supplement: Supplementary file 1 [file ijerph-19-15676-s001.zip]

Archive with 1 entries (1 files):
- ijerph-1951177-supplementary.py
